# Supplementary material for: The persuasive power of robot touch. Behavioral and evaluative consequences of non-functional touch from a robot
Source: PLoS One. 2021 May 5;16(5):e0249554. doi: 10.1371/journal.pone.0249554 (PMC8099132; doi:10.1371/journal.pone.0249554)
Supplement: S1 Dataset — (XLSX) [file pone.0249554.s002.xlsx]

## Sheet: S2
number	Condition (1=touch, 0=not touch)	NeedToBelong: Ich mag es nicht, alleine zu sein.	NeedToBelong: Soziale Bindungen sind mir wichtig.	NeedToBelong: Ich denke oft an meine Lieben.	NeedToBelong: Ich verbringe viel Zeit damit, Freunde zu besuchen.	NeedToBelong: Ich entscheide mich meist für Freizeitbeschäftigungen, die ich zusammen mit anderen Leuten ausüben kann.	NeedToBelong: Ich bin sehr darauf bedacht, nichts zu tun, weswegen andere Menschen mich meiden oder ablehnen könnten.	NeedToBelong: Ich möchte, dass andere mich akzeptieren.	NeedToBelong: Es stört mich sehr, wenn ich in die Planungen anderer nicht einbezogen werde.	NeedToBelong: Ich bin angespannt, wenn ich an die Möglichkeiten denke, wichtige Beziehungen zu verlieren.	NeedToBelong: Manchmal habe ich Angst, dass ein mir nahestehender Mensch sterben könnte.	Need for Interpersonal Touch1: Berührungen können in bestimmten Situationen aussagekräftiger als Sprache sein.	Need for Interpersonal Touch1: Zu einer Gratulation zum Geburtstag gehört eine Umarmung einfach dazu.	Need for Interpersonal Touch1: Zwischenmenschliche Berührungen stärken das Vertrauen.	Need for Interpersonal Touch1: Ich nutze den körperlichen Kontakt häufig im Gespräch mit gegengeschlechtlichen Gesprächspartnern.	Need for Interpersonal Touch1: Im Gespräch kommt es schon einmal vor, dass ich meinen Gesprächspartner z. B. am Arm berühre.	Need for Interpersonal Touch1: Ich finde es wichtig, dass man sich mit einem Händedruck verabschiedet.	Need for Interpersonal Touch1: Generell meide ich den körperlichen Kontakt zu anderen Menschen.	Need for Interpersonal Touch1: Ich finde es schade, dass heute so viel übers Internet kommuniziert wird, da mir hierbei der körperliche Kontakt fehlt.	Need for Interpersonal Touch1: Eine Umarmung zur Begrüßung ist für mich ganz selbstverständlich, auch wenn ich die Person nicht so gut kenne.	Need for Interpersonal Touch1: Wenn mir jemand zur Begrüßung die Hand gibt, fällt es mir leichter, diesen Menschen einzuschätzen.	Need for Interpersonal Touch2: In einer Diskussion unter Freunden kommt es vor, dass ich mein Gegenüber berühre, um eine Aussage zu unterstreichen.	Need for Interpersonal Touch2: Ich habe kein Problem damit, wenn mich jemand leicht am Arm berührt, um meine Aufmerksamkeit zu gewinnen.	Need for Interpersonal Touch2: Berührungen bei einer Unterhaltung unter Freunden sind eine wichtige Kommunikationsform.	Need for Interpersonal Touch2: Umarmungen zur Begrüßung sind mir unangenehm.	Need for Interpersonal Touch2: Körperkontakt ist wichtig, wenn man einen Freund/eine Freundin trösten will.	Need for Interpersonal Touch2: Ich nutze den körperlichen Kontakt häufig im Gespräch mit gleichgeschlechtlichen Gesprächspartnern.	Need for Interpersonal Touch2: Durch körperlichen Kontakt kann ich meinem Gegenüber meine Zuneigung vermitteln.	Need for Interpersonal Touch2: Wenn mich mein Gesprächspartner während eines Gesprächs leicht berührt, stört mich das nicht.	Need for Interpersonal Touch2: Bei Kommunikationen über das Internet oder Handy fehlt mir die körperliche Nähe.	Need for Interpersonal Touch2: Ich mag es nicht, wenn mich fremde Personen im Gespräch berühren.	NARS1: Ich würde mich unwohl fühlen, wenn ich eine Aufgabe bekäme, bei der ich einen Roboter benutzen müsste.	NARS1: Das Wort „Roboter“ bedeutet mir nichts.	NARS1: Ich wäre nervös, wenn ich einen Roboter vor anderen bedienen oder steuern müsste.	NARS1: Mir gefällt die Vorstellung nicht, dass Roboter oder künstliche Intelligenzen Urteile über Dinge fällen könnten.	NARS1: Ich wäre nervös, wenn ich nur vor einem Roboter stehen müsste.	NARS1: Ich würde mir verrückt vorkommen, wenn ich mit einem Roboter reden würde.	NARS1: Ich würde mich unwohl fühlen, wenn Roboter wirklich Gefühle hätten.	NARS2: Etwas Schlimmes könnte passieren, wenn Roboter sich zu lebendigen Wesen weiterentwickeln würden.	NARS2: Ich denke, dass etwas Schlimmes passieren könnte, wenn ich mich zu sehr auf Roboter verlassen würde.	NARS2: Ich mache mir Sorgen, dass Roboter einen schlechten Einfluss auf Kinder haben könnten.	NARS2: Ich glaube, dass die Gesellschaft in Zukunft von Robotern beherrscht wird.	NARS2: Ich wäre entspannt, wenn ich mit Robotern sprechen würde.	NARS2: Wenn Roboter Gefühle hätten, könnte ich Freundschaften mit ihnen schließen.	NARS2: Ich fühle mich wohl beim Gedanken daran, mit Robotern zusammen zu sein, die Gefühle haben.	Vorerfahrungen 1: Ich arbeite mit Computern.	Vorerfahrungen 1: Ich arbeite mit Maschinen.	Vorerfahrungen 1: Ich arbeite mit Robotern.	Vorerfahrungen 1: Ich beschäftige mich in meiner Freizeit mit Computern.
1	1	2	4	3	3	3	2	4	2	3	5	3	5	5	3	5	4	3	2	4	2	3	3	4	1	5	4	4	4	2	5	2	3	2	3	3	1	3	5	4	2	2	3	3	4	4	3	1	1
2	1	3	5	5	3	3	2	3	1	4	4	5	5	5	3	3	4	3	3	2	4	3	4	5	2	4	3	3	3	2	4	2	3	2	4	1	3	5	4	4	2	4	2	1	1	5	1	1	4
3	1	4	5	4	4	4	4	4	4	4	4	5	4	5	3	5	4	2	4	2	3	4	4	5	2	5	5	4	4	4	4	3	2	3	4	3	4	4	4	4	4	2	2	2	2	5	3	1	2
4	1	3	5	4	4	3	5	5	4	5	1	5	5	4	3	2	3	1	5	2	5	2	5	4	1	5	1	4	5	3	5	1	2	4	4	3	1	2	4	2	1	4	3	5	4	5	1	1	4
5	1	2	5	5	4	5	4	4	3	4	3	4	4	4	4	5	4	2	3	3	4	2	4	3	2	4	4	3	4	3	4	3	3	4	4	4	5	3	4	4	4	3	2	2	2	4	2	1	4
6	1	4	4	4	3	4	4	4	4	4	4	4	5	4	2	3	4	1	4	4	3	3	4	4	2	4	3	4	4	4	4	4	2	4	4	3	3	4	4	4	2	3	2	2	2	5	1	2	5
7	1	2	3	2	2	2	3	3	3	3	2	4	3	3	2	3	1	4	2	1	1	2	5	2	4	3	3	2	4	1	4	4	3	3	4	2	2	3	3	3	1	1	2	3	3	5	2	1	2
8	1	3	4	4	4	4	3	4	2	4	4	4	4	4	4	4	3	3	5	4	5	4	4	4	1	4	3	4	4	2	5	2	4	2	2	2	2	2	2	2	2	2	2	3	3	4	3	1	4
9	1	3	5	4	4	4	2	4	3	3	1	5	5	5	4	2	3	1	3	3	4	2	5	3	1	5	3	5	5	3	4	2	3	1	3	2	1	3	3	4	1	2	5	3	4	4	2	1	2
10	1	3	2	5	5	5	1	1	2	5	5	5	5	5	1	5	5	4	5	2	1	3	1	5	3	5	5	5	3	5	5	2	3	4	3	1	3	5	5	5	3	5	3	4	3	5	4	1	1
11	1	3	3	2	2	2	2	2	2	1	1	5	5	5	5	5	5	1	5	2	4	5	5	5	2	5	3	5	5	5	5	3	1	4	5	3	3	4	5	5	3	5	2	3	2	5	5	1	4
12	1	3	2	4	1	2	1	3	4	4	3	5	4	4	2	4	4	2	2	1	3	2	4	3	3	4	3	4	5	3	4	1	3	3	1	2	1	4	5	4	4	4	3	3	1	5	4	1	5
13	1	3	5	5	5	3	1	4	2	4	4	5	4	5	4	2	4	1	1	2	3	4	5	5	1	5	4	5	5	1	2	1	1	2	4	2	3	4	4	4	1	1	3	3	4	5	3	1	5
14	1	4	4	5	4	4	2	4	5	4	5	5	5	5	1	2	3	3	4	5	4	3	4	4	1	5	3	4	4	3	5	2	3	1	4	1	4	4	1	4	5	3	2	1	2	4	1	1	1
15	1	3	5	4	5	5	3	5	4	5	3	4	5	5	5	4	2	1	3	5	4	4	5	5	1	5	5	5	5	3	1	1	3	2	1	1	2	1	2	2	4	3	3	5	3	4	4	2	4
16	1	5	5	4	4	5	3	4	2	4	3	5	5	4	3	3	2	3	2	1	2	2	5	3	1	5	5	4	5	4	5	4	1	5	3	3	4	4	3	2	2	3	2	3	2	4	2	2	4
17	1	3	5	5	3	4	2	3	2	3	2	4	5	5	3	4	5	4	3	1	5	4	4	4	2	5	3	5	4	2	4	2	4	2	3	2	2	3	2	2	2	1	3	2	2	5	3	1	4
18	0	2	4	4	3	4	4	4	4	4	5	5	5	5	5	5	2	2	3	3	3	5	5	5	1	5	5	5	2	3	5	4	4	2	4	4	4	4	4	3	4	2	2	3	2	4	2	1	4
19	1	2	4	3	5	4	3	4	3	5	4	3	4	5	3	3	4	2	3	5	4	3	4	4	1	5	4	4	5	4	3	1	2	1	2	1	2	3	3	3	2	1	4	4	3	4	2	1	5
20	1	4	4	5	2	2	4	3	4	4	5	5	5	5	3	2	2	5	2	1	3	4	5	4	2	5	4	4	4	5	4	3	3	5	4	2	4	4	4	5	3	2	2	3	2	5	4	1	5
21	1	2	4	4	1	2	4	4	3	4	5	3	4	2	1	2	1	4	1	2	1	3	2	2	3	3	1	1	2	1	4	2	2	4	3	3	2	3	3	2	2	2	3	3	2	5	1	2	5
22	1	2	2	1	1	1	2	3	1	4	1	5	4	4	3	3	3	3	2	2	2	4	4	3	1	3	3	4	4	2	5	3	4	3	2	1	2	1	2	4	2	2	4	1	4	5	2	1	3
23	0	3	4	4	4	5	3	4	3	4	4	4	4	5	3	3	4	2	3	4	3	2	5	4	1	5	3	4	5	3	3	2	1	2	2	1	2	3	3	2	2	3	4	3	3	4	2	1	4
24	0	1	4	5	4	4	1	5	3	3	5	3	5	4	4	4	1	3	4	3	5	3	4	4	2	4	3	4	4	4	5	3	5	3	4	4	4	4	5	5	3	1	2	3	4	4	1	1	3
25	0	2	4	4	5	5	2	4	2	2	3	4	4	4	3	3	2	2	2	3	2	3	4	3	2	4	2	4	3	2	3	2	2	2	3	2	2	3	3	3	2	1	3	2	2	4	3	1	4
26	0	4	5	5	5	5	3	4	2	5	5	5	5	5	5	4	3	1	4	2	4	4	5	4	1	5	4	5	4	3	2	1	1	2	3	2	1	2	3	5	3	2	5	4	3	5	2	1	4
27	0	1	4	5	4	3	1	3	1	5	5	5	5	5	2	5	3	3	4	3	4	4	4	5	2	4	4	5	5	4	5	1	5	3	4	1	4	3	5	3	4	5	4	4	2	4	2	1	4
28	0	3	4	4	3	2	3	4	4	3	4	5	5	4	4	4	4	1	2	4	3	3	4	4	1	5	3	5	4	2	3	2	2	3	3	2	2	4	3	4	4	3	3	3	2	5	2	1	5
29	0	1	4	3	3	2	3	3	3	4	3	3	3	4	3	4	4	5	3	1	5	1	4	3	5	3	3	4	2	2	5	1	2	3	2	3	1	2	2	3	2	3	3	4	5	5	4	2	5
30	0	4	5	5	3	4	2	5	5	5	4	3	5	3	2	4	1	3	2	3	1	1	3	2	2	5	3	3	2	1	5	1	3	1	5	1	3	4	4	5	4	3	3	3	2	5	2	1	4
31	0	3	5	5	4	4	1	2	1	3	3	4	3	4	2	1	1	3	4	4	1	2	4	3	1	5	2	4	4	4	5	2	1	1	2	3	1	4	2	1	1	1	3	3	2	4	2	1	3
32	0	3	5	4	3	4	1	2	3	2	2	5	1	5	3	2	1	3	4	1	1	4	4	5	1	5	4	5	4	5	5	2	1	2	2	2	1	2	1	3	4	2	3	2	2	5	3	1	5
33	0	3	5	5	5	5	4	4	4	5	3	5	5	5	4	5	4	2	3	5	3	5	5	5	1	5	4	5	4	3	4	3	2	4	3	3	4	4	4	4	4	3	3	1	2	4	1	1	3
34	0	3	4	4	3	4	4	4	3	3	2	4	5	4	3	3	3	2	2	3	5	4	4	4	1	4	5	3	3	2	4	1	1	2	2	2	2	3	4	3	2	2	3	4	3	5	2	1	3
35	0	3	4	3	3	4	2	3	3	2	2	4	4	4	5	5	4	2	5	2	5	4	4	5	2	4	4	4	4	3	4	2	1	2	3	1	1	2	3	3	2	3	4	3	2	4	3	2	4
36	0	5	4	2	3	4	5	5	4	3	4	4	4	3	1	1	3	3	2	4	3	1	4	3	1	4	2	2	4	1	3	4	2	4	4	4	4	5	2	2	1	3	1	2	1	4	2	2	4
37	0	1	3	4	4	4	3	3	2	5	5	5	5	4	3	3	4	2	3	2	2	1	5	5	1	5	4	5	5	3	5	1	4	3	5	1	2	3	3	4	4	3	3	3	2	5	3	1	5
38	0	2	5	5	3	3	3	3	2	4	4	5	3	5	3	3	2	3	2	3	4	3	4	3	2	4	3	4	3	2	4	3	2	4	2	3	2	4	3	4	4	3	3	3	2	3	2	1	4
39	0	2	5	5	4	4	3	4	5	4	5	4	3	5	2	2	4	2	3	4	4	3	4	4	1	5	3	5	4	4	4	1	2	3	4	2	2	5	4	4	1	2	4	4	1	5	2	1	4
40	0	5	4	4	3	4	4	4	5	3	5	5	5	5	4	4	4	1	4	4	4	3	4	4	2	5	3	4	4	3	4	4	3	3	2	3	5	4	3	2	3	2	2	1	2	5	2	1	4
41	0	4	4	4	3	3	3	5	4	4	5	3	4	4	4	4	1	4	3	2	1	2	3	3	2	3	2	3	2	2	4	3	4	3	4	3	4	4	4	3	2	3	2	2	2	3	1	1	3
42	0	4	4	3	3	3	4	4	3	4	1	5	5	5	3	3	2	1	2	2	4	2	4	2	1	5	2	4	5	1	3	3	4	3	4	2	5	4	4	1	3	2	2	2	1	5	2	1	4
44	0	2	4	4	3	2	2	4	4	4	4	4	3	4	4	4	3	3	4	1	2	4	2	2	3	4	2	3	3	4	5	4	2	4	4	4	5	5	4	3	3	1	1	2	2	4	2	1	4
45	1	4	4	3	3	3	2	4	5	4	4	4	3	3	2	1	3	4	2	2	3	1	4	1	3	3	1	3	2	2	4	3	1	3	4	3	2	3	3	3	4	2	3	3	2	4	2	1	4
46	1	2	4	4	5	5	3	4	2	5	3	5	3	5	4	4	4	3	3	2	4	4	5	4	3	4	4	5	4	4	5	2	2	4	2	2	1	3	2	2	2	2	4	4	3	5	4	1	3
47	0	4	4	4	3	4	2	4	3	4	3	4	4	4	4	3	3	3	4	3	4	3	4	4	4	5	3	4	4	4	5	2	3	3	5	2	4	4	4	2	4	1	2	2	2	4	1	1	4
48	0	3	4	4	4	5	2	4	4	3	4	5	4	3	2	4	3	3	3	2	4	2	5	5	3	5	2	2	3	3	5	1	4	1	5	1	1	5	4	1	3	2	3	1	1	4	1	1	4
49	0	3	4	4	4	4	4	4	3	4	4	4	5	4	3	3	4	2	3	3	4	4	4	4	1	4	2	4	4	2	4	3	4	4	4	3	4	4	4	4	3	2	2	3	2	5	3	2	4
[truncated: 152 more columns]
